# Supplementary material for: MicroRNA-33 inhibition ameliorates muscular dystrophy by enhancing skeletal muscle regeneration
Source: EMBO Mol Med. 2025 Jul 23;17(8):1902–25. doi: 10.1038/s44321-025-00273-9 (PMC12340133; doi:10.1038/s44321-025-00273-9)
Supplement: Supplementary file 3 — Source data Fig. 1 [file 44321_2025_273_MOESM3_ESM.zip]

Archive with 54 entries (41 files):
- Fig.1/
- __MACOSX/._Fig.1
- Fig.1/Fig1-G/
- __MACOSX/Fig.1/._Fig1-G
- Fig.1/Fig1-I/
- __MACOSX/Fig.1/._Fig1-I
- Fig.1/Fig1-H/
- __MACOSX/Fig.1/._Fig1-H
- Fig.1/Fig1-A/
- __MACOSX/Fig.1/._Fig1-A
- Fig.1/Fig1-F/
- __MACOSX/Fig.1/._Fig1-F
- Fig.1/Fig1-C/
- __MACOSX/Fig.1/._Fig1-C
- Fig.1/Fig1-D/
- __MACOSX/Fig.1/._Fig1-D
- Fig.1/Fig1-J/
- __MACOSX/Fig.1/._Fig1-J
- Fig.1/Fig1-K/
- __MACOSX/Fig.1/._Fig1-K
- Fig.1/Fig1-L/
- __MACOSX/Fig.1/._Fig1-L
- Fig.1/Fig1-E/
- __MACOSX/Fig.1/._Fig1-E
- Fig.1/Fig1-B/
- __MACOSX/Fig.1/._Fig1-B
- Fig.1/Fig1-G/Fig1-G.xlsx
- __MACOSX/Fig.1/Fig1-G/._Fig1-G.xlsx
- Fig.1/Fig1-I/Fig1-I.xlsx
- __MACOSX/Fig.1/Fig1-I/._Fig1-I.xlsx
- Fig.1/Fig1-H/Fig1-H.xlsx
- __MACOSX/Fig.1/Fig1-H/._Fig1-H.xlsx
- Fig.1/Fig1-A/WT-HE.tif
- __MACOSX/Fig.1/Fig1-A/._WT-HE.tif
- Fig.1/Fig1-A/KO-HE.tif
- __MACOSX/Fig.1/Fig1-A/._KO-HE.tif
- Fig.1/Fig1-F/Fig1-F.xlsx
- __MACOSX/Fig.1/Fig1-F/._Fig1-F.xlsx
- Fig.1/Fig1-C/WT-mdx.tif
- __MACOSX/Fig.1/Fig1-C/._WT-mdx.tif
- Fig.1/Fig1-C/KO-mdx.tif
- __MACOSX/Fig.1/Fig1-C/._KO-mdx.tif
- Fig.1/Fig1-D/Fig1-D.xlsx
- __MACOSX/Fig.1/Fig1-D/._Fig1-D.xlsx
- Fig.1/Fig1-J/Fig1-J.xlsx
- __MACOSX/Fig.1/Fig1-J/._Fig1-J.xlsx
- Fig.1/Fig1-K/source-data-Fig1.pdf
- __MACOSX/Fig.1/Fig1-K/._source-data-Fig1.pdf
- Fig.1/Fig1-L/Fig1-L.xlsx
- __MACOSX/Fig.1/Fig1-L/._Fig1-L.xlsx
- Fig.1/Fig1-E/Fig-1-E.xlsx
- __MACOSX/Fig.1/Fig1-E/._Fig-1-E.xlsx
- Fig.1/Fig1-B/Fig1-B.xlsx
- __MACOSX/Fig.1/Fig1-B/._Fig1-B.xlsx
