# Supplementary material for: MicroRNA-33 inhibition ameliorates muscular dystrophy by enhancing skeletal muscle regeneration
Source: EMBO Mol Med. 2025 Jul 23;17(8):1902–25. doi: 10.1038/s44321-025-00273-9 (PMC12340133; doi:10.1038/s44321-025-00273-9)
Supplement: Supplementary file 3 — Source data Fig. 1 [file 44321_2025_273_MOESM3_ESM.zip › Fig.1/Fig1-G/Fig1-G.xlsx]

## Sheet: Sheet1
Running population
WT/mdx	755	1270	1692	555	940	1021	370	729	1167	995	976	927
KO/mdx	946	1622	1491	1122	1107	1302	1840	1193	2041	1160	1937	1050	888	1064
