# Supplementary material for: MicroRNA-33 inhibition ameliorates muscular dystrophy by enhancing skeletal muscle regeneration
Source: EMBO Mol Med. 2025 Jul 23;17(8):1902–25. doi: 10.1038/s44321-025-00273-9 (PMC12340133; doi:10.1038/s44321-025-00273-9)
Supplement: Supplementary file 3 — Source data Fig. 1 [file 44321_2025_273_MOESM3_ESM.zip › Fig.1/Fig1-I/Fig1-I.xlsx]

## Sheet: Sheet1
Running time
	WT/mdx	KO/mdx
	12.6	15.8
	21.2	27
	28.2	24.85
	9.3	18.7
	15.7	18.5
	17	21.7
	6.2	30.7
	12.2	19.9
	19.5	34
	16.6	19.3
	16.3	32.3
	15.5	17.5
		14.8
		17.7
