# Supplementary material for: MicroRNA-33 inhibition ameliorates muscular dystrophy by enhancing skeletal muscle regeneration
Source: EMBO Mol Med. 2025 Jul 23;17(8):1902–25. doi: 10.1038/s44321-025-00273-9 (PMC12340133; doi:10.1038/s44321-025-00273-9)
Supplement: Supplementary file 3 — Source data Fig. 1 [file 44321_2025_273_MOESM3_ESM.zip › Fig.1/Fig1-H/Fig1-H.xlsx]

## Sheet: Sheet1
Distance
	WT/mdx	KO/mdx
	150	216
	330	462
	462	416
	120	290
	216	290
	252	372
	66	560
	150	290
	290	666
	252	290
	216	612
	216	290
		216
		290
