# Supplementary material for: MicroRNA-33 inhibition ameliorates muscular dystrophy by enhancing skeletal muscle regeneration
Source: EMBO Mol Med. 2025 Jul 23;17(8):1902–25. doi: 10.1038/s44321-025-00273-9 (PMC12340133; doi:10.1038/s44321-025-00273-9)
Supplement: Supplementary file 3 — Source data Fig. 1 [file 44321_2025_273_MOESM3_ESM.zip › Fig.1/Fig1-F/Fig1-F.xlsx]

## Sheet: Sheet1
Wire-hanging test
	WT/mdx	KO/mdx
	21.89	174.9
	61.025	62.75
	24.56	204
	79.485	188.8
	55.2	266.7
	153.44	600
	39.75	448.8
	396	179.2
	115.65	173.55
