# Supplementary material for: MicroRNA-33 inhibition ameliorates muscular dystrophy by enhancing skeletal muscle regeneration
Source: EMBO Mol Med. 2025 Jul 23;17(8):1902–25. doi: 10.1038/s44321-025-00273-9 (PMC12340133; doi:10.1038/s44321-025-00273-9)
Supplement: Supplementary file 3 — Source data Fig. 1 [file 44321_2025_273_MOESM3_ESM.zip › Fig.1/Fig1-D/Fig1-D.xlsx]

## Sheet: Sheet1
Fibrotic area
	WT/mdx	KO/mdx
	12.8309	3.98495
	7.15305	7.68047
	10.9843	7.12991
	7.7278	6.54541
	8.00105	4.09899
	11.5246	4.49675
