# Supplementary material for: MicroRNA-33 inhibition ameliorates muscular dystrophy by enhancing skeletal muscle regeneration
Source: EMBO Mol Med. 2025 Jul 23;17(8):1902–25. doi: 10.1038/s44321-025-00273-9 (PMC12340133; doi:10.1038/s44321-025-00273-9)
Supplement: Supplementary file 3 — Source data Fig. 1 [file 44321_2025_273_MOESM3_ESM.zip › Fig.1/Fig1-L/Fig1-L.xlsx]

## Sheet: Sheet1
protein levels
CDK6	WT/mdx	KO/mdx
	1.03376	2.59293
	1.08291	2.31629
	1.24715	1.73778
	0.636173	1.98676
		1
