# Supplementary material for: MicroRNA-33 inhibition ameliorates muscular dystrophy by enhancing skeletal muscle regeneration
Source: EMBO Mol Med. 2025 Jul 23;17(8):1902–25. doi: 10.1038/s44321-025-00273-9 (PMC12340133; doi:10.1038/s44321-025-00273-9)
Supplement: Supplementary file 3 — Source data Fig. 1 [file 44321_2025_273_MOESM3_ESM.zip › Fig.1/Fig1-E/Fig-1-E.xlsx]

## Sheet: Sheet1
Serum CK levels
	WT/mdx	KO/mdx
	11647	9591
	15634	7638
	11377	8142
	19010	6499
	10509	4957
	7420	5146
	1879	4905
	5114	3862
	8003	7265
	5643	6745
	15571	4549
