# Supplementary material for: MicroRNA-33 inhibition ameliorates muscular dystrophy by enhancing skeletal muscle regeneration
Source: EMBO Mol Med. 2025 Jul 23;17(8):1902–25. doi: 10.1038/s44321-025-00273-9 (PMC12340133; doi:10.1038/s44321-025-00273-9)
Supplement: Supplementary file 3 — Source data Fig. 1 [file 44321_2025_273_MOESM3_ESM.zip › Fig.1/Fig1-B/Fig1-B.xlsx]

## Sheet: Sheet1
	WT/mdx							KO/mdx
<300	11	14	13	16	11	17	12	0	0	0	1	0	1	0
300-500	12	24	12	19	24	19	14	15	7	4	4	5	3	9
500-700	13	2	22	3	7	7	18	11	8	5	12	18	9	9
700-900	11	1	5	8	5	3	4	5	4	16	7	15	17	11
900-1100	7	2	1	2	2	2	0	4	2	13	14	11	6	12
1100-1300	6	2	0	1	0	1	0	7	5	4	3	3	8	5
>1300	6	0	2	1	0	1	2	12	10	6	9	5	6	4
564	679
