# Supplementary material for: MicroRNA-33 inhibition ameliorates muscular dystrophy by enhancing skeletal muscle regeneration
Source: EMBO Mol Med. 2025 Jul 23;17(8):1902–25. doi: 10.1038/s44321-025-00273-9 (PMC12340133; doi:10.1038/s44321-025-00273-9)
Supplement: Supplementary file 4 — Source data Fig. 2 [file 44321_2025_273_MOESM4_ESM.zip]

Archive with 70 entries (61 files):
- Fig.2/
- __MACOSX/._Fig.2
- Fig.2/Fig2-G/
- __MACOSX/Fig.2/._Fig2-G
- Fig.2/Fig2-A/
- __MACOSX/Fig.2/._Fig2-A
- Fig.2/Fig2-F/
- __MACOSX/Fig.2/._Fig2-F
- Fig.2/Fig2-C/
- __MACOSX/Fig.2/._Fig2-C
- Fig.2/Fig2-D/
- __MACOSX/Fig.2/._Fig2-D
- Fig.2/Fig2-E/
- __MACOSX/Fig.2/._Fig2-E
- Fig.2/Fig2-B/
- __MACOSX/Fig.2/._Fig2-B
- Fig.2/Fig2-G/Fig2-G.xlsx
- __MACOSX/Fig.2/Fig2-G/._Fig2-G.xlsx
- Fig.2/Fig2-A/Fig2-A/
- __MACOSX/Fig.2/Fig2-A/._Fig2-A
- Fig.2/Fig2-F/KO-mdx_DAPI.tif
- __MACOSX/Fig.2/Fig2-F/._KO-mdx_DAPI.tif
- Fig.2/Fig2-F/WT-mdx_Merge.tif
- __MACOSX/Fig.2/Fig2-F/._WT-mdx_Merge.tif
- Fig.2/Fig2-F/KO-mdx_Pax7.TIF
- __MACOSX/Fig.2/Fig2-F/._KO-mdx_Pax7.TIF
- Fig.2/Fig2-F/WT-mdx_DAPI.tif
- __MACOSX/Fig.2/Fig2-F/._WT-mdx_DAPI.tif
- Fig.2/Fig2-F/KO-mdx_Merge.tif
- __MACOSX/Fig.2/Fig2-F/._KO-mdx_Merge.tif
- Fig.2/Fig2-F/WT-mdx_Pax7.tif
- __MACOSX/Fig.2/Fig2-F/._WT-mdx_Pax7.tif
- Fig.2/Fig2-C/33KO-mdx-DAPI.tif
- __MACOSX/Fig.2/Fig2-C/._33KO-mdx-DAPI.tif
- Fig.2/Fig2-C/WT-mdx-Ki67.tif
- __MACOSX/Fig.2/Fig2-C/._WT-mdx-Ki67.tif
- Fig.2/Fig2-C/33KO-mdx-Ki67.tif
- __MACOSX/Fig.2/Fig2-C/._33KO-mdx-Ki67.tif
- Fig.2/Fig2-C/WT-mdx-DAPI.tif
- __MACOSX/Fig.2/Fig2-C/._WT-mdx-DAPI.tif
- Fig.2/Fig2-C/33KO-mdx-Pax7.tif
- __MACOSX/Fig.2/Fig2-C/._33KO-mdx-Pax7.tif
- Fig.2/Fig2-C/WT-mdx-Pax7.tif
- __MACOSX/Fig.2/Fig2-C/._WT-mdx-Pax7.tif
- Fig.2/Fig2-C/33KO-mdx-Merge.tif
- __MACOSX/Fig.2/Fig2-C/._33KO-mdx-Merge.tif
- Fig.2/Fig2-C/WT-mdx-Merge.tif
- __MACOSX/Fig.2/Fig2-C/._WT-mdx-Merge.tif
- Fig.2/Fig2-D/Fig2-D.xlsx
- __MACOSX/Fig.2/Fig2-D/._Fig2-D.xlsx
- Fig.2/Fig2-E/Fig2-E.pdf
- __MACOSX/Fig.2/Fig2-E/._Fig2-E.pdf
- Fig.2/Fig2-B/Fig2-B.xlsx
- __MACOSX/Fig.2/Fig2-B/._Fig2-B.xlsx
- Fig.2/Fig2-A/Fig2-A/WT-mdx-MyoD.tif
- __MACOSX/Fig.2/Fig2-A/Fig2-A/._WT-mdx-MyoD.tif
- Fig.2/Fig2-A/Fig2-A/WT-mdx-DAPI.tif
- __MACOSX/Fig.2/Fig2-A/Fig2-A/._WT-mdx-DAPI.tif
- Fig.2/Fig2-A/Fig2-A/WT-mdx-pax7.tif
- __MACOSX/Fig.2/Fig2-A/Fig2-A/._WT-mdx-pax7.tif
- Fig.2/Fig2-A/Fig2-A/WT-mdx-Merge.tif
- __MACOSX/Fig.2/Fig2-A/Fig2-A/._WT-mdx-Merge.tif
- Fig.2/Fig2-A/Fig2-A/KO-mdx-DAPI.tif
- __MACOSX/Fig.2/Fig2-A/Fig2-A/._KO-mdx-DAPI.tif
- Fig.2/Fig2-A/Fig2-A/KO-mdx-MyoD.tif
- __MACOSX/Fig.2/Fig2-A/Fig2-A/._KO-mdx-MyoD.tif
- Fig.2/Fig2-A/Fig2-A/KO-mdx-Merge.tif
- __MACOSX/Fig.2/Fig2-A/Fig2-A/._KO-mdx-Merge.tif
- Fig.2/Fig2-A/Fig2-A/KO-mdx-pax7.tif
- __MACOSX/Fig.2/Fig2-A/Fig2-A/._KO-mdx-pax7.tif
