# Supplementary material for: MicroRNA-33 inhibition ameliorates muscular dystrophy by enhancing skeletal muscle regeneration
Source: EMBO Mol Med. 2025 Jul 23;17(8):1902–25. doi: 10.1038/s44321-025-00273-9 (PMC12340133; doi:10.1038/s44321-025-00273-9)
Supplement: Supplementary file 4 — Source data Fig. 2 [file 44321_2025_273_MOESM4_ESM.zip › Fig.2/Fig2-G/Fig2-G.xlsx]

## Sheet: Sheet1
Utrophin/DAPI
	WT/mdx	KO/mdx
	1.276	3.622
	2.028	2.507
	1.496	4.601
	0.829	4.283
	2.319	4.166
	1.752	3.473
	0.863	3.177
	2.246	4.918
	1.572	3.186
	1.438	3.438
	1.583	3.834
	1.302	3.941
