# Supplementary material for: MicroRNA-33 inhibition ameliorates muscular dystrophy by enhancing skeletal muscle regeneration
Source: EMBO Mol Med. 2025 Jul 23;17(8):1902–25. doi: 10.1038/s44321-025-00273-9 (PMC12340133; doi:10.1038/s44321-025-00273-9)
Supplement: Supplementary file 4 — Source data Fig. 2 [file 44321_2025_273_MOESM4_ESM.zip › Fig.2/Fig2-D/Fig2-D.xlsx]

## Sheet: Sheet1
PAX7/ki67
	WT/mdx	KO/mdx
	2	4
	2	3
	1	4
	2	1
	1	1
	0	0
	1	2
	1	3
	2	3
	1	3
	0	2
	2	3
	1	2
	0	2
	1	1
