# Supplementary material for: MicroRNA-33 inhibition ameliorates muscular dystrophy by enhancing skeletal muscle regeneration
Source: EMBO Mol Med. 2025 Jul 23;17(8):1902–25. doi: 10.1038/s44321-025-00273-9 (PMC12340133; doi:10.1038/s44321-025-00273-9)
Supplement: Supplementary file 4 — Source data Fig. 2 [file 44321_2025_273_MOESM4_ESM.zip › Fig.2/Fig2-B/Fig2-B.xlsx]

## Sheet: Sheet1
PAX7-/MYOD+	WT/mdx	KO/mdx	PAX7+/MYOD+	WT/mdx	KO/mdx	PAX7+/MYOD-	WT/mdx	KO/mdx
	0	0		1	2		0	4
	0	0		2	5		1	6
	1	1		2	2		4	5
	0	0		7	4		2	6
	2	1		8	8		1	5
	2	4		0	3		1	5
	0	0		2	3		2	8
	0	0		6	6		4	14
	2	0		6	4		2	5
	0	0		3	6		1	1
	0	0		6	7		3	4
	0	0		6	9		2	2
	2	1		4	2		6	6
	0	0		4	3		2	2
	0	1		4	1		1	5
