# Supplementary material for: MicroRNA-33 inhibition ameliorates muscular dystrophy by enhancing skeletal muscle regeneration
Source: EMBO Mol Med. 2025 Jul 23;17(8):1902–25. doi: 10.1038/s44321-025-00273-9 (PMC12340133; doi:10.1038/s44321-025-00273-9)
Supplement: Supplementary file 5 — Source data Fig. 3 [file 44321_2025_273_MOESM5_ESM.zip]

Archive with 42 entries (32 files):
- Fig.3/
- __MACOSX/._Fig.3
- Fig.3/Fig3-D/
- __MACOSX/Fig.3/._Fig3-D
- Fig.3/Fig3-C/
- __MACOSX/Fig.3/._Fig3-C
- Fig.3/Fig3-B/
- __MACOSX/Fig.3/._Fig3-B
- Fig.3/Fig3-E/
- __MACOSX/Fig.3/._Fig3-E
- Fig.3/Fig3-I/
- __MACOSX/Fig.3/._Fig3-I
- Fig.3/Fig3-G/
- __MACOSX/Fig.3/._Fig3-G
- Fig.3/Fig3-F/
- __MACOSX/Fig.3/._Fig3-F
- Fig.3/Fig3-A/
- __MACOSX/Fig.3/._Fig3-A
- Fig.3/Fig3-H/
- __MACOSX/Fig.3/._Fig3-H
- Fig.3/Fig3-D/Fig3-D.xlsx
- __MACOSX/Fig.3/Fig3-D/._Fig3-D.xlsx
- Fig.3/Fig3-C/33bKI-mdx-3665-211-10-2.tif
- __MACOSX/Fig.3/Fig3-C/._33bKI-mdx-3665-211-10-2.tif
- Fig.3/Fig3-C/33bWT-mdx-3655-207-10-3.tif
- __MACOSX/Fig.3/Fig3-C/._33bWT-mdx-3655-207-10-3.tif
- Fig.3/Fig3-B/Fig3-B.xlsx
- __MACOSX/Fig.3/Fig3-B/._Fig3-B.xlsx
- Fig.3/Fig3-E/Fig3-E.xlsx
- __MACOSX/Fig.3/Fig3-E/._Fig3-E.xlsx
- Fig.3/Fig3-I/Fig3-I.xlsx
- __MACOSX/Fig.3/Fig3-I/._Fig3-I.xlsx
- Fig.3/Fig3-G/Fig3-G.xlsx
- __MACOSX/Fig.3/Fig3-G/._Fig3-G.xlsx
- Fig.3/Fig3-F/Fig3-F.xlsx
- __MACOSX/Fig.3/Fig3-F/._Fig3-F.xlsx
- Fig.3/Fig3-A/miR-33b-KI-mdx.tif
- __MACOSX/Fig.3/Fig3-A/._miR-33b-KI-mdx.tif
- Fig.3/Fig3-A/WT-mdx.tif
- __MACOSX/Fig.3/Fig3-A/._WT-mdx.tif
- Fig.3/Fig3-H/Fig3-H.xlsx
- __MACOSX/Fig.3/Fig3-H/._Fig3-H.xlsx
