# Supplementary material for: MicroRNA-33 inhibition ameliorates muscular dystrophy by enhancing skeletal muscle regeneration
Source: EMBO Mol Med. 2025 Jul 23;17(8):1902–25. doi: 10.1038/s44321-025-00273-9 (PMC12340133; doi:10.1038/s44321-025-00273-9)
Supplement: Supplementary file 5 — Source data Fig. 3 [file 44321_2025_273_MOESM5_ESM.zip › Fig.3/Fig3-D/Fig3-D.xlsx]

## Sheet: Sheet1
Fibrotic area
	WT/mdx	miR-33b-KI/mdx
	3.05419	6.00731
	3.08438	4.51512
	2.70498	3.91295
	3.91701	4.82366
	3.86052	7.56154
	3.33267	4.68902
	3.98153	5.43948
