# Supplementary material for: MicroRNA-33 inhibition ameliorates muscular dystrophy by enhancing skeletal muscle regeneration
Source: EMBO Mol Med. 2025 Jul 23;17(8):1902–25. doi: 10.1038/s44321-025-00273-9 (PMC12340133; doi:10.1038/s44321-025-00273-9)
Supplement: Supplementary file 5 — Source data Fig. 3 [file 44321_2025_273_MOESM5_ESM.zip › Fig.3/Fig3-B/Fig3-B.xlsx]

## Sheet: Sheet1
	WT/mdx					miR-33b-KI/mdx
<300	43	41	47	55	28	92	57	112	120	60
300-500	32	28	32	34	14	6	4	10	5	1
500-700	11	15	6	8	0	0	0	0	0	0
700-900	0	1	0	1	0	0	0	0	0	0
900-1100
1100-1300
>1300
