# Supplementary material for: MicroRNA-33 inhibition ameliorates muscular dystrophy by enhancing skeletal muscle regeneration
Source: EMBO Mol Med. 2025 Jul 23;17(8):1902–25. doi: 10.1038/s44321-025-00273-9 (PMC12340133; doi:10.1038/s44321-025-00273-9)
Supplement: Supplementary file 5 — Source data Fig. 3 [file 44321_2025_273_MOESM5_ESM.zip › Fig.3/Fig3-E/Fig3-E.xlsx]

## Sheet: Sheet1
CK levels
	WT/mdx	miR-33b-KI/mdx
	6744	10656
	5508	14072
	9796	9592
	8761	7661
	4511	12015
	8881	10479
	5808	15961
	6560	17045
	3729	8377
	6023	4362
