# Supplementary material for: MicroRNA-33 inhibition ameliorates muscular dystrophy by enhancing skeletal muscle regeneration
Source: EMBO Mol Med. 2025 Jul 23;17(8):1902–25. doi: 10.1038/s44321-025-00273-9 (PMC12340133; doi:10.1038/s44321-025-00273-9)
Supplement: Supplementary file 5 — Source data Fig. 3 [file 44321_2025_273_MOESM5_ESM.zip › Fig.3/Fig3-I/Fig3-I.xlsx]

## Sheet: Sheet1
qPCR
Myog	WT/mdx	miR-33b-KI/mdx		Myod1	WT/mdx	miR-33b-KI/mdx		Pax7	WT/mdx	miR-33b-KI/mdx		Cdk6	WT/mdx	miR-33b-KI/mdx
	1.18571	0.398132			0.714262	0.64731			0.953587	0.797834			0.666913	0.52704
	1.7614	0.416595			1.33854	0.631667			1.15933	0.736269			1.02768	0.680482
	0.410515	0.432735			0.84693	0.630428			0.924081	0.854717			1.04295	0.571222
	0.282428	0.493552			0.892306	0.573451			1.08604	0.684561			0.519619	0.74403
	0.843051	0.228056			0.883017	1.0983			0.831989	0.895083			0.425324	0.365658
	0.91466	0.412535			1.00958	0.804897			1.24106	0.844136			0.823842	0.433598
	0.714365	1.25377			1.29854	1.18575			1.00456	1.05217			0.699854	0.866174
	1.88787	0.294709			1.02146	0.597415			0.799357	0.694059			1.79381	0.565969
