# Supplementary material for: MicroRNA-33 inhibition ameliorates muscular dystrophy by enhancing skeletal muscle regeneration
Source: EMBO Mol Med. 2025 Jul 23;17(8):1902–25. doi: 10.1038/s44321-025-00273-9 (PMC12340133; doi:10.1038/s44321-025-00273-9)
Supplement: Supplementary file 5 — Source data Fig. 3 [file 44321_2025_273_MOESM5_ESM.zip › Fig.3/Fig3-F/Fig3-F.xlsx]

## Sheet: Sheet1
Wire-hanging test
	WT/mdx	miR-33b-KI/mdx
	213.3	187.125
	277.78	92.4
	215.08	61.92
	75.54	117.52
	179.04	103.6
	29.54	42.195
	106.04	28.96
	343.125	28.52
	39.855	29.43
	144.21	101.72
	50.02	39.195
	126.95	229.3
	129.45	53.82
	103.12	64.525
	115.875	27.9
