# Supplementary material for: MicroRNA-33 inhibition ameliorates muscular dystrophy by enhancing skeletal muscle regeneration
Source: EMBO Mol Med. 2025 Jul 23;17(8):1902–25. doi: 10.1038/s44321-025-00273-9 (PMC12340133; doi:10.1038/s44321-025-00273-9)
Supplement: Supplementary file 5 — Source data Fig. 3 [file 44321_2025_273_MOESM5_ESM.zip › Fig.3/Fig3-H/Fig3-H.xlsx]

## Sheet: Sheet1
treadmill
Running time
	WT/mdx	miR-33b-KI/mdx
	22	24
	24	21
	27	17
	27	22
	27	18
	25	21
	23	23
	21	17
	24	19
	24	21
