# Supplementary material for: MicroRNA-33 inhibition ameliorates muscular dystrophy by enhancing skeletal muscle regeneration
Source: EMBO Mol Med. 2025 Jul 23;17(8):1902–25. doi: 10.1038/s44321-025-00273-9 (PMC12340133; doi:10.1038/s44321-025-00273-9)
Supplement: Supplementary file 6 — Source data Fig. 4 [file 44321_2025_273_MOESM6_ESM.zip]

Archive with 50 entries (43 files):
- Fig.4/
- __MACOSX/._Fig.4
- Fig.4/Fig4-A-E/
- __MACOSX/Fig.4/._Fig4-A-E
- Fig.4/Fig4-B/
- __MACOSX/Fig.4/._Fig4-B
- Fig.4/Fig4-D/
- __MACOSX/Fig.4/._Fig4-D
- Fig.4/Fig4-C/
- __MACOSX/Fig.4/._Fig4-C
- Fig.4/Fig4-F/
- __MACOSX/Fig.4/._Fig4-F
- Fig.4/Fig4-G/
- __MACOSX/Fig.4/._Fig4-G
- Fig.4/Fig4-A-E/Fig4-A-E.pdf
- __MACOSX/Fig.4/Fig4-A-E/._Fig4-A-E.pdf
- Fig.4/Fig4-B/Fig4-B.xlsx
- __MACOSX/Fig.4/Fig4-B/._Fig4-B.xlsx
- Fig.4/Fig4-D/Fig4-D.xlsx
- __MACOSX/Fig.4/Fig4-D/._Fig4-D.xlsx
- Fig.4/Fig4-C/WT-mdx-MyoD.tif
- __MACOSX/Fig.4/Fig4-C/._WT-mdx-MyoD.tif
- Fig.4/Fig4-C/WT-mdx-DAPI.tif
- __MACOSX/Fig.4/Fig4-C/._WT-mdx-DAPI.tif
- Fig.4/Fig4-C/miR-33b-KI-mdx-Merge.tif
- __MACOSX/Fig.4/Fig4-C/._miR-33b-KI-mdx-Merge.tif
- Fig.4/Fig4-C/WT-mdx-Pax7.tif
- __MACOSX/Fig.4/Fig4-C/._WT-mdx-Pax7.tif
- Fig.4/Fig4-C/WT-mdx-Merge.tif
- __MACOSX/Fig.4/Fig4-C/._WT-mdx-Merge.tif
- Fig.4/Fig4-C/miR-33b-KI-mdx-MyoD.tif
- __MACOSX/Fig.4/Fig4-C/._miR-33b-KI-mdx-MyoD.tif
- Fig.4/Fig4-C/miR-33b-KI-mdx-DAPI.tif
- __MACOSX/Fig.4/Fig4-C/._miR-33b-KI-mdx-DAPI.tif
- Fig.4/Fig4-C/miR-33b-KI-mdx-Pax7.tif
- __MACOSX/Fig.4/Fig4-C/._miR-33b-KI-mdx-Pax7.tif
- Fig.4/Fig4-F/miR-33bKI-mdx-Merge.tif
- __MACOSX/Fig.4/Fig4-F/._miR-33bKI-mdx-Merge.tif
- Fig.4/Fig4-F/WT-mdx-DAPI.tif
- __MACOSX/Fig.4/Fig4-F/._WT-mdx-DAPI.tif
- Fig.4/Fig4-F/WT-mdx-Merge.tif
- __MACOSX/Fig.4/Fig4-F/._WT-mdx-Merge.tif
- Fig.4/Fig4-F/WT-mdx-Utrophin.tif
- __MACOSX/Fig.4/Fig4-F/._WT-mdx-Utrophin.tif
- Fig.4/Fig4-F/miR-33bKI-mdx-DAPI.tif
- __MACOSX/Fig.4/Fig4-F/._miR-33bKI-mdx-DAPI.tif
- Fig.4/Fig4-F/miR-33bKI-mdx-Utrophin.tif
- __MACOSX/Fig.4/Fig4-F/._miR-33bKI-mdx-Utrophin.tif
- Fig.4/Fig4-G/Fig4-G.xlsx
- __MACOSX/Fig.4/Fig4-G/._Fig4-G.xlsx
