# Supplementary material for: MicroRNA-33 inhibition ameliorates muscular dystrophy by enhancing skeletal muscle regeneration
Source: EMBO Mol Med. 2025 Jul 23;17(8):1902–25. doi: 10.1038/s44321-025-00273-9 (PMC12340133; doi:10.1038/s44321-025-00273-9)
Supplement: Supplementary file 6 — Source data Fig. 4 [file 44321_2025_273_MOESM6_ESM.zip › Fig.4/Fig4-B/Fig4-B.xlsx]

## Sheet: Sheet1
Relative protein levels
	WT/mdx	miR-33b-KI/mdx
	0.815351	0.243261
	0.710765	0.452139
	0.755919	0.248403
	1.71796	0.56489
