# Supplementary material for: MicroRNA-33 inhibition ameliorates muscular dystrophy by enhancing skeletal muscle regeneration
Source: EMBO Mol Med. 2025 Jul 23;17(8):1902–25. doi: 10.1038/s44321-025-00273-9 (PMC12340133; doi:10.1038/s44321-025-00273-9)
Supplement: Supplementary file 6 — Source data Fig. 4 [file 44321_2025_273_MOESM6_ESM.zip › Fig.4/Fig4-D/Fig4-D.xlsx]

## Sheet: Sheet1
PAX7-/MYOD+	WT/mdx	miR-33b-KI/mdx	PAX7+/MYOD+	WT/mdx	miR-33b-KI/mdx	PAX7+/MYOD-	WT/mdx	miR-33b-KI/mdx
	1	1		1	0		8	3
	0	1		1	0		5	2
	0	1		2	2		4	3
	3	1		4	3		3	1
	0	2		5	2		5	4
	1	0		3	3		1	1
	3	3		1	2		5	1
	0	0		2	5		2	6
	2	0		7	1		5	2
	0	4		6	2		4	2
	4	4		2	2		5	3
	2	3		7	5		3	1
	2	0		4	4		4	1
	3	0		1	5		3	2
	2	1		4	2		2	2
