# Supplementary material for: MicroRNA-33 inhibition ameliorates muscular dystrophy by enhancing skeletal muscle regeneration
Source: EMBO Mol Med. 2025 Jul 23;17(8):1902–25. doi: 10.1038/s44321-025-00273-9 (PMC12340133; doi:10.1038/s44321-025-00273-9)
Supplement: Supplementary file 6 — Source data Fig. 4 [file 44321_2025_273_MOESM6_ESM.zip › Fig.4/Fig4-G/Fig4-G.xlsx]

## Sheet: Sheet1
Utrophin/DAPI
	WT/mdx	miR-33b-KI/mdx
	1.276	3.622
	2.028	2.507
	7.893	3.705
	7.197	2.812
	6.801	3.586
	7.405	3.73
	7.78	3.02
