# Supplementary material for: MicroRNA-33 inhibition ameliorates muscular dystrophy by enhancing skeletal muscle regeneration
Source: EMBO Mol Med. 2025 Jul 23;17(8):1902–25. doi: 10.1038/s44321-025-00273-9 (PMC12340133; doi:10.1038/s44321-025-00273-9)
Supplement: Supplementary file 7 — Source data Fig. 5 [file 44321_2025_273_MOESM7_ESM.zip]

Archive with 46 entries (38 files):
- Fig.5/
- __MACOSX/._Fig.5
- Fig.5/Fig5-F/
- __MACOSX/Fig.5/._Fig5-F
- Fig.5/Fig5-H/
- __MACOSX/Fig.5/._Fig5-H
- Fig.5/Fig5-G/
- __MACOSX/Fig.5/._Fig5-G
- Fig.5/Fig5-E/
- __MACOSX/Fig.5/._Fig5-E
- Fig.5/Fig5-B/
- __MACOSX/Fig.5/._Fig5-B
- Fig.5/Fig5-C/
- __MACOSX/Fig.5/._Fig5-C
- Fig.5/Fig5-D/
- __MACOSX/Fig.5/._Fig5-D
- Fig.5/Fig5-F/Fig5-F.xlsx
- __MACOSX/Fig.5/Fig5-F/._Fig5-F.xlsx
- Fig.5/Fig5-H/Fig5-H.xlsx
- __MACOSX/Fig.5/Fig5-H/._Fig5-H.xlsx
- Fig.5/Fig5-G/sh-ctl-Merge.tif
- __MACOSX/Fig.5/Fig5-G/._sh-ctl-Merge.tif
- Fig.5/Fig5-G/sh-Cdk6-Merge.tif
- __MACOSX/Fig.5/Fig5-G/._sh-Cdk6-Merge.tif
- Fig.5/Fig5-G/sh-Cdk6-pax7.tif
- __MACOSX/Fig.5/Fig5-G/._sh-Cdk6-pax7.tif
- Fig.5/Fig5-G/sh-ctl-pax7.tif
- __MACOSX/Fig.5/Fig5-G/._sh-ctl-pax7.tif
- Fig.5/Fig5-G/sh-Cdk6-DAPI.tif
- __MACOSX/Fig.5/Fig5-G/._sh-Cdk6-DAPI.tif
- Fig.5/Fig5-G/sh-Cdk6-MyoD.tif
- __MACOSX/Fig.5/Fig5-G/._sh-Cdk6-MyoD.tif
- Fig.5/Fig5-G/sh-ctl-DAPI.tif
- __MACOSX/Fig.5/Fig5-G/._sh-ctl-DAPI.tif
- Fig.5/Fig5-G/sh-ctl-MyoD.tif
- __MACOSX/Fig.5/Fig5-G/._sh-ctl-MyoD.tif
- Fig.5/Fig5-E/shCdk6.tif
- __MACOSX/Fig.5/Fig5-E/._shCdk6.tif
- Fig.5/Fig5-E/sh-Ctl.tif
- __MACOSX/Fig.5/Fig5-E/._sh-Ctl.tif
- Fig.5/Fig5-B/IMG_0602[1].tif
- __MACOSX/Fig.5/Fig5-B/._IMG_0602[1].tif
- Fig.5/Fig5-C/Fig5-C.xlsx
- __MACOSX/Fig.5/Fig5-C/._Fig5-C.xlsx
- Fig.5/Fig5-D/Fig5-D.pdf
- __MACOSX/Fig.5/Fig5-D/._Fig5-D.pdf
