# Supplementary material for: MicroRNA-33 inhibition ameliorates muscular dystrophy by enhancing skeletal muscle regeneration
Source: EMBO Mol Med. 2025 Jul 23;17(8):1902–25. doi: 10.1038/s44321-025-00273-9 (PMC12340133; doi:10.1038/s44321-025-00273-9)
Supplement: Supplementary file 7 — Source data Fig. 5 [file 44321_2025_273_MOESM7_ESM.zip › Fig.5/Fig5-F/Fig5-F.xlsx]

## Sheet: Sheet1
fibrotic area
	shCtl	shCdk6
	1.183	2.172
	1.783	3.105
	1.201	2.571
	1.772	3.102
	1.648	2.734
	1.22	2.942
	1.372	1.886
		2.576
		1.95
