# Supplementary material for: MicroRNA-33 inhibition ameliorates muscular dystrophy by enhancing skeletal muscle regeneration
Source: EMBO Mol Med. 2025 Jul 23;17(8):1902–25. doi: 10.1038/s44321-025-00273-9 (PMC12340133; doi:10.1038/s44321-025-00273-9)
Supplement: Supplementary file 7 — Source data Fig. 5 [file 44321_2025_273_MOESM7_ESM.zip › Fig.5/Fig5-H/Fig5-H.xlsx]

## Sheet: Sheet1
PAX7-/MYOD+	shCtl	shCdk6	PAX7+/MYOD+	shCtl	shCdk6	PAX7+/MYOD-	shCtl	shCdk6
	1	1		8	6		15	4
	0	0		7	7		12	8
	0	0		3	10		17	8
	0	1		13	4		9	4
	0	0		11	7		11	8
	0	1		7	7		12	4
	1	1		12	8		7	4
	0	0		5	6		7	2
	0	3		7	7		7	5
	0	0		6	4		6	2
	1	2		4	3		7	1
	1	0		4	3		2	4
	1	0		7	2		4	4
	2	0		4	5		5	2
	3	1		4	2		3	2
