# Supplementary material for: MicroRNA-33 inhibition ameliorates muscular dystrophy by enhancing skeletal muscle regeneration
Source: EMBO Mol Med. 2025 Jul 23;17(8):1902–25. doi: 10.1038/s44321-025-00273-9 (PMC12340133; doi:10.1038/s44321-025-00273-9)
Supplement: Supplementary file 7 — Source data Fig. 5 [file 44321_2025_273_MOESM7_ESM.zip › Fig.5/Fig5-C/Fig5-C.xlsx]

## Sheet: Sheet1
qPCR
	Cdk6	shCtl	shCdk6		Myog	shCtl	shCdk6		Myod1	shCtl	shCdk6		Pax7	shCtl	shCdk6
		1.12847	0.64972			1.52214	0.398636			1.07061	0.38458			1.27034	0.609147
		0.723392	0.591016			0.527652	0.318999			0.864057	0.294671			0.611494	0.323578
		1.10732	0.513965			0.592058	0.383876			0.574183	0.483715			0.681061	0.494168
		1.02563	0.42377			0.620589	0.350899			1.06166	0.554415			1.30173	0.852265
		0.583069	0.425452			0.666791	0.38792			0.93979	0.759542			1.4171	0.65073
		1.43212	0.388933			2.07077	0.296466			1.4897	0.607568			0.718267	0.636296
