# Supplementary material for: MicroRNA-33 inhibition ameliorates muscular dystrophy by enhancing skeletal muscle regeneration
Source: EMBO Mol Med. 2025 Jul 23;17(8):1902–25. doi: 10.1038/s44321-025-00273-9 (PMC12340133; doi:10.1038/s44321-025-00273-9)
Supplement: Supplementary file 8 — Source data Fig. 6 [file 44321_2025_273_MOESM8_ESM.zip]

Archive with 46 entries (38 files):
- Fig.6/
- __MACOSX/._Fig.6
- Fig.6/Fig6-A/
- __MACOSX/Fig.6/._Fig6-A
- Fig.6/Fig6-F/
- __MACOSX/Fig.6/._Fig6-F
- Fig.6/Fig6-G/
- __MACOSX/Fig.6/._Fig6-G
- Fig.6/Fig6-E/
- __MACOSX/Fig.6/._Fig6-E
- Fig.6/Fig6-B/
- __MACOSX/Fig.6/._Fig6-B
- Fig.6/Fig6-C/
- __MACOSX/Fig.6/._Fig6-C
- Fig.6/Fig6-D/
- __MACOSX/Fig.6/._Fig6-D
- Fig.6/Fig6-A/IMG_1160[1].tif
- __MACOSX/Fig.6/Fig6-A/._IMG_1160[1].tif
- Fig.6/Fig6-F/shFst-Myod.tif
- __MACOSX/Fig.6/Fig6-F/._shFst-Myod.tif
- Fig.6/Fig6-F/shCtl-Myod.tif
- __MACOSX/Fig.6/Fig6-F/._shCtl-Myod.tif
- Fig.6/Fig6-F/shCtl-DAPI.tif
- __MACOSX/Fig.6/Fig6-F/._shCtl-DAPI.tif
- Fig.6/Fig6-F/shFst-DAPI.tif
- __MACOSX/Fig.6/Fig6-F/._shFst-DAPI.tif
- Fig.6/Fig6-F/shFst-Merge.tif
- __MACOSX/Fig.6/Fig6-F/._shFst-Merge.tif
- Fig.6/Fig6-F/shCtl-Pax7.tif
- __MACOSX/Fig.6/Fig6-F/._shCtl-Pax7.tif
- Fig.6/Fig6-F/shFst-Pax7.tif
- __MACOSX/Fig.6/Fig6-F/._shFst-Pax7.tif
- Fig.6/Fig6-F/shCtl-Merge.tif
- __MACOSX/Fig.6/Fig6-F/._shCtl-Merge.tif
- Fig.6/Fig6-G/Fig6-G.xlsx
- __MACOSX/Fig.6/Fig6-G/._Fig6-G.xlsx
- Fig.6/Fig6-E/Fig6-E.xlsx
- __MACOSX/Fig.6/Fig6-E/._Fig6-E.xlsx
- Fig.6/Fig6-B/Fig.6-B.xlsx
- __MACOSX/Fig.6/Fig6-B/._Fig.6-B.xlsx
- Fig.6/Fig6-C/Fig.6-C.pdf
- __MACOSX/Fig.6/Fig6-C/._Fig.6-C.pdf
- Fig.6/Fig6-D/shctl.tif
- __MACOSX/Fig.6/Fig6-D/._shctl.tif
- Fig.6/Fig6-D/shFst.tif
- __MACOSX/Fig.6/Fig6-D/._shFst.tif
