# Supplementary material for: MicroRNA-33 inhibition ameliorates muscular dystrophy by enhancing skeletal muscle regeneration
Source: EMBO Mol Med. 2025 Jul 23;17(8):1902–25. doi: 10.1038/s44321-025-00273-9 (PMC12340133; doi:10.1038/s44321-025-00273-9)
Supplement: Supplementary file 8 — Source data Fig. 6 [file 44321_2025_273_MOESM8_ESM.zip › Fig.6/Fig6-G/Fig6-G.xlsx]

## Sheet: Sheet1
	PAX7-/MYOD+	shCtl	shFst	PAX7+/MYOD+	shCtl	shFst	PAX7+/MYOD-	shCtl	shFst
		0	1		15	16		15	4
		0	0		12	13		13	2
		1	0		17	14		12	9
		2	0		10	17		13	5
		1	0		9	17		8	2
		2	0		7	12		8	6
		1	2		17	24		8	7
		0	2		20	6		15	5
		0	0		11	5		15	7
		0	0		16	10		3	1
		1	0		7	12		8	3
		0	0		9	13		18	5
		0	1		16	21		5	3
		0	0		12	16		3	2
		0	0		14	4		18	6
