# Supplementary material for: MicroRNA-33 inhibition ameliorates muscular dystrophy by enhancing skeletal muscle regeneration
Source: EMBO Mol Med. 2025 Jul 23;17(8):1902–25. doi: 10.1038/s44321-025-00273-9 (PMC12340133; doi:10.1038/s44321-025-00273-9)
Supplement: Supplementary file 8 — Source data Fig. 6 [file 44321_2025_273_MOESM8_ESM.zip › Fig.6/Fig6-E/Fig6-E.xlsx]

## Sheet: Sheet1
fibrotic area
	shCtl	shFst
	2.82531	6.11006
	2.73408	4.96049
	3.8756	4.23908
	3.14674	5.32161
	2.90057	3.16019
	3.08219	4.63054
	1.95531	5.20111
	1.5681	3.88349
