# Supplementary material for: MicroRNA-33 inhibition ameliorates muscular dystrophy by enhancing skeletal muscle regeneration
Source: EMBO Mol Med. 2025 Jul 23;17(8):1902–25. doi: 10.1038/s44321-025-00273-9 (PMC12340133; doi:10.1038/s44321-025-00273-9)
Supplement: Supplementary file 8 — Source data Fig. 6 [file 44321_2025_273_MOESM8_ESM.zip › Fig.6/Fig6-B/Fig.6-B.xlsx]

## Sheet: Sheet1
qPCR
	Fst	shCtl	shFst	Myog	shCtl	shFst	Myod1	shCtl	shFst	Pax7	shCtl	shFst
		0.776451	0.474394		0.900155	0.361651		0.991477	0.851572		1.13848	0.761469
		0.800346	0.501388		0.882043	0.633541		1.67417	0.56566		1.1348	0.628764
		1.13292	0.477107		0.785672	0.757158		0.727507	0.664792		0.717731	0.695357
		1.6082	0.583218		1.45036	1.33313		1.10105	0.940643		0.906925	0.634011
		0.713565	0.430127		1.05554	0.530338		0.78489	0.572554		1.06098	0.633901
		0.96852	0.406483		0.926225	0.414277		0.720907	0.590715		1.04108	0.827245
