# Supplementary material for: MicroRNA-33 inhibition ameliorates muscular dystrophy by enhancing skeletal muscle regeneration
Source: EMBO Mol Med. 2025 Jul 23;17(8):1902–25. doi: 10.1038/s44321-025-00273-9 (PMC12340133; doi:10.1038/s44321-025-00273-9)
Supplement: Supplementary file 9 — Source data Fig. 7 [file 44321_2025_273_MOESM9_ESM.zip]

Archive with 52 entries (43 files):
- Fig.7/
- __MACOSX/._Fig.7
- Fig.7/Fig7-B/
- __MACOSX/Fig.7/._Fig7-B
- Fig.7/Fig7-E/
- __MACOSX/Fig.7/._Fig7-E
- Fig.7/Fig7-D/
- __MACOSX/Fig.7/._Fig7-D
- Fig.7/Fig7-C/
- __MACOSX/Fig.7/._Fig7-C
- Fig.7/Fig7-H/
- __MACOSX/Fig.7/._Fig7-H
- Fig.7/Fig7-F/
- __MACOSX/Fig.7/._Fig7-F
- Fig.7/Fig7-A/
- __MACOSX/Fig.7/._Fig7-A
- Fig.7/Fig7-G/
- __MACOSX/Fig.7/._Fig7-G
- Fig.7/Fig7-B/Anti-miR-33b.tif
- __MACOSX/Fig.7/Fig7-B/._Anti-miR-33b.tif
- Fig.7/Fig7-B/Control AmNA.tif
- __MACOSX/Fig.7/Fig7-B/._Control AmNA.tif
- Fig.7/Fig7-E/Fig7-E.xlsx
- __MACOSX/Fig.7/Fig7-E/._Fig7-E.xlsx
- Fig.7/Fig7-D/Anti-miR-33b.tif
- __MACOSX/Fig.7/Fig7-D/._Anti-miR-33b.tif
- Fig.7/Fig7-D/Control AmNA.tif
- __MACOSX/Fig.7/Fig7-D/._Control AmNA.tif
- Fig.7/Fig7-C/Fig7-C.xlsx
- __MACOSX/Fig.7/Fig7-C/._Fig7-C.xlsx
- Fig.7/Fig7-H/Fig7-H.xlsx
- __MACOSX/Fig.7/Fig7-H/._Fig7-H.xlsx
- Fig.7/Fig7-F/Control-AmNA-Merge.tif
- __MACOSX/Fig.7/Fig7-F/._Control-AmNA-Merge.tif
- Fig.7/Fig7-F/Anti-miR-33b-Merge.tif
- __MACOSX/Fig.7/Fig7-F/._Anti-miR-33b-Merge.tif
- Fig.7/Fig7-F/Control-AmNA-DAPI.tif
- __MACOSX/Fig.7/Fig7-F/._Control-AmNA-DAPI.tif
- Fig.7/Fig7-F/Anti-miR-33b-Utrophin.tif
- __MACOSX/Fig.7/Fig7-F/._Anti-miR-33b-Utrophin.tif
- Fig.7/Fig7-F/Control-AmNA-Utrophin.tif
- __MACOSX/Fig.7/Fig7-F/._Control-AmNA-Utrophin.tif
- Fig.7/Fig7-F/Anti-miR-33b-DAPI.tif
- __MACOSX/Fig.7/Fig7-F/._Anti-miR-33b-DAPI.tif
- Fig.7/Fig7-F/Fig7-F.xlsx
- __MACOSX/Fig.7/Fig7-F/._Fig7-F.xlsx
- Fig.7/Fig7-A/Fig7-A.xlsx
- __MACOSX/Fig.7/Fig7-A/._Fig7-A.xlsx
- Fig.7/Fig7-G/Control-AmNA-Merge.tif
- __MACOSX/Fig.7/Fig7-G/._Control-AmNA-Merge.tif
- Fig.7/Fig7-G/Anti-miR-33b-Merge.tif
- __MACOSX/Fig.7/Fig7-G/._Anti-miR-33b-Merge.tif
