# Supplementary material for: MicroRNA-33 inhibition ameliorates muscular dystrophy by enhancing skeletal muscle regeneration
Source: EMBO Mol Med. 2025 Jul 23;17(8):1902–25. doi: 10.1038/s44321-025-00273-9 (PMC12340133; doi:10.1038/s44321-025-00273-9)
Supplement: Supplementary file 9 — Source data Fig. 7 [file 44321_2025_273_MOESM9_ESM.zip › Fig.7/Fig7-E/Fig7-E.xlsx]

## Sheet: Sheet1
Fibrotic area
	Control AmNA	Anti-miR-33b
	3.68542	3.32358
	4.00139	2.93469
	4.99776	3.48058
	4.67364
	5.36273
