# Supplementary material for: MicroRNA-33 inhibition ameliorates muscular dystrophy by enhancing skeletal muscle regeneration
Source: EMBO Mol Med. 2025 Jul 23;17(8):1902–25. doi: 10.1038/s44321-025-00273-9 (PMC12340133; doi:10.1038/s44321-025-00273-9)
Supplement: Supplementary file 9 — Source data Fig. 7 [file 44321_2025_273_MOESM9_ESM.zip › Fig.7/Fig7-C/Fig7-C.xlsx]

## Sheet: Sheet1
	Control AmNA							Anti-miR-33b
<300	90	61	61	86	91	96	94	41	48	57	59
300-500	1	2	4	0	9	4	5	15	14	16	10
500-700	0	0	0	0	0	0	1	0	2	2	1
700-900
900-1100
1100-1300
>1300
