# Supplementary material for: MicroRNA-33 inhibition ameliorates muscular dystrophy by enhancing skeletal muscle regeneration
Source: EMBO Mol Med. 2025 Jul 23;17(8):1902–25. doi: 10.1038/s44321-025-00273-9 (PMC12340133; doi:10.1038/s44321-025-00273-9)
Supplement: Supplementary file 9 — Source data Fig. 7 [file 44321_2025_273_MOESM9_ESM.zip › Fig.7/Fig7-H/Fig7-H.xlsx]

## Sheet: Sheet1
PAX7-/MYOD+	Control AmNA	Anti-miR-33b	PAX7+/MYOD+	Control AmNA	Anti-miR-33b	PAX7+/MYOD-	Control AmNA	Anti-miR-33b
	0	0		2	0		4	9
	0	0		3	0		6	11
	0	2		4	1		6	14
	0	2		0	0		2	20
	2	2		0	2		3	34
	0	3		1	0		5	21
	16	2		0	3		4	23
	5	1		0	0		9	28
	0	0		0	0		10	17
	0			0			11
	1			1			18
	1			0			15
