# Supplementary material for: MicroRNA-33 inhibition ameliorates muscular dystrophy by enhancing skeletal muscle regeneration
Source: EMBO Mol Med. 2025 Jul 23;17(8):1902–25. doi: 10.1038/s44321-025-00273-9 (PMC12340133; doi:10.1038/s44321-025-00273-9)
Supplement: Supplementary file 9 — Source data Fig. 7 [file 44321_2025_273_MOESM9_ESM.zip › Fig.7/Fig7-A/Fig7-A.xlsx]

## Sheet: Sheet1
Fig7-A
	Control AmNA	Anti-miR-33a	Anti-miR-33b		Control AmNA	Anti-miR-33a	Anti-miR-33b		Control AmNA	Anti-miR-33a	Anti-miR-33b		Control AmNA	Anti-miR-33a	Anti-miR-33b
miR-33a	1.10285	0.450648	0.743502	miR-33b	1.17215	2.19293	0.0290309	Abca1	0.428464	0.524219	2.06112	Cdk6	0.289119	0.469339	2.71159
	1.14276	0.27304	1.02901		0.481007	0.909301	0.108181		1.26512	0.61339	1.00391		1.56925	0.72131	1.21157
	0.677134	0.324363	1.63856		0.421918	1.25393	0.201965		0.528294	0.857178	1.3061		0.428675	1.19562	1.83909
	1.43701	0.175548	1.12562		2.15757	1.26591	0.370894		1.03896	0.944519	2.01093		0.841899	1.21488	1.33492
	0.909504	0.0858636	0.67514		0.898051	1.772	0.115715		1.63718	1.3741	1.53538		1.44076	3.17262	1.39869
	0.769832		0.723244		0.843046		0.139228		1.37194		1.01273		2.06737		1.11456
	1.14163		0.940703		0.998026		0.14081		0.899888		2.6064		0.750907		2.69816
	0.819277				1.02823				0.830156				0.612021
Fst	Control AmNA	Anti-miR-33a	Anti-miR-33b	Pax7	Control AmNA	Anti-miR-33a	Anti-miR-33b	Myod1	Control AmNA	Anti-miR-33a	Anti-miR-33b	Utrn	Control AmNA	Anti-miR-33a	Anti-miR-33b
	0.532721	1.15776	1.909		0.451941	0.868064	3.9829		0.209617	0.47306	2.52388		0.664518	0.599521	2.55561
	1.78935	1.01364	1.46236		1.77595	1.15346	1.51354		0.999601	0.757632	1.04374		1.76224	0.717433	1.37441
	0.816268	1.12089	1.42444		0.594008	1.73907	2.46093		0.483246	1.34738	1.31623		0.815013	0.968055	1.71415
	0.732161	1.10785	1.24372		0.638246	1.86027	1.32417		1.11509	1.61054	1.87122		0.61372	0.935442	1.23708
	1.17576	1.44853	1.40509		1.58091	3.08203	1.28061		1.49955	1.93747	1.40593		1.42365	1.57723	1.09579
	1.71495		1.46288		1.55525		1.02275		1.93188		0.974717		1.39935		0.813939
	0.623324		1.64022		0.900359		2.62895		0.925495		2.73037		0.652619		1.62965
	0.61547				0.503343				0.835522				0.668899
