# Supplementary material for: MicroRNA-33 inhibition ameliorates muscular dystrophy by enhancing skeletal muscle regeneration
Source: EMBO Mol Med. 2025 Jul 23;17(8):1902–25. doi: 10.1038/s44321-025-00273-9 (PMC12340133; doi:10.1038/s44321-025-00273-9)
Supplement: Supplementary file 10 — Source data Fig. 8 [file 44321_2025_273_MOESM10_ESM.zip]

Archive with 46 entries (38 files):
- Fig.8/
- __MACOSX/._Fig.8
- Fig.8/Fig8-G/
- __MACOSX/Fig.8/._Fig8-G
- Fig.8/Fig8-A/
- __MACOSX/Fig.8/._Fig8-A
- Fig.8/Fig8-F/
- __MACOSX/Fig.8/._Fig8-F
- Fig.8/Fig8-C/
- __MACOSX/Fig.8/._Fig8-C
- Fig.8/Fig8-D/
- __MACOSX/Fig.8/._Fig8-D
- Fig.8/Fig8-E/
- __MACOSX/Fig.8/._Fig8-E
- Fig.8/Fig8-B/
- __MACOSX/Fig.8/._Fig8-B
- Fig.8/Fig8-G/Control-AmNA-Merge.tif
- __MACOSX/Fig.8/Fig8-G/._Control-AmNA-Merge.tif
- Fig.8/Fig8-G/Anti-miR-33b-Merge.tif
- __MACOSX/Fig.8/Fig8-G/._Anti-miR-33b-Merge.tif
- Fig.8/Fig8-G/Fig8-G.xlsx
- __MACOSX/Fig.8/Fig8-G/._Fig8-G.xlsx
- Fig.8/Fig8-A/Fig8-A.pdf
- __MACOSX/Fig.8/Fig8-A/._Fig8-A.pdf
- Fig.8/Fig8-F/Fig8-F.xlsx
- __MACOSX/Fig.8/Fig8-F/._Fig8-F.xlsx
- Fig.8/Fig8-C/Fig8-C.xlsx
- __MACOSX/Fig.8/Fig8-C/._Fig8-C.xlsx
- Fig.8/Fig8-D/Control AmNA-Diaphragm.tif
- __MACOSX/Fig.8/Fig8-D/._Control AmNA-Diaphragm.tif
- Fig.8/Fig8-D/Anti-miR-33b-Diaphragm.tif
- __MACOSX/Fig.8/Fig8-D/._Anti-miR-33b-Diaphragm.tif
- Fig.8/Fig8-D/Control AmNA-GAS.tif
- __MACOSX/Fig.8/Fig8-D/._Control AmNA-GAS.tif
- Fig.8/Fig8-D/Control AmNA-TA.tif
- __MACOSX/Fig.8/Fig8-D/._Control AmNA-TA.tif
- Fig.8/Fig8-D/Anti-miR-33b-TA.tif
- __MACOSX/Fig.8/Fig8-D/._Anti-miR-33b-TA.tif
- Fig.8/Fig8-D/Fig8-E-5.xlsx
- __MACOSX/Fig.8/Fig8-D/._Fig8-E-5.xlsx
- Fig.8/Fig8-D/Anti-miR-33b-GAS.tif
- __MACOSX/Fig.8/Fig8-D/._Anti-miR-33b-GAS.tif
- Fig.8/Fig8-E/Fig8-E-5.xlsx
- __MACOSX/Fig.8/Fig8-E/._Fig8-E-5.xlsx
- Fig.8/Fig8-B/Fig8-B-2.xlsx
- __MACOSX/Fig.8/Fig8-B/._Fig8-B-2.xlsx
