# Supplementary material for: MicroRNA-33 inhibition ameliorates muscular dystrophy by enhancing skeletal muscle regeneration
Source: EMBO Mol Med. 2025 Jul 23;17(8):1902–25. doi: 10.1038/s44321-025-00273-9 (PMC12340133; doi:10.1038/s44321-025-00273-9)
Supplement: Supplementary file 10 — Source data Fig. 8 [file 44321_2025_273_MOESM10_ESM.zip › Fig.8/Fig8-G/Fig8-G.xlsx]

## Sheet: Sheet1
	Control AmNA	Anti-miR-33b
	2.673	4.286
	1.896	5.646
	1.565	5.345
	0.933	5.624
	2.562	9.746
	2.572	7.652
		8.951
