# Supplementary material for: MicroRNA-33 inhibition ameliorates muscular dystrophy by enhancing skeletal muscle regeneration
Source: EMBO Mol Med. 2025 Jul 23;17(8):1902–25. doi: 10.1038/s44321-025-00273-9 (PMC12340133; doi:10.1038/s44321-025-00273-9)
Supplement: Supplementary file 10 — Source data Fig. 8 [file 44321_2025_273_MOESM10_ESM.zip › Fig.8/Fig8-F/Fig8-F.xlsx]

## Sheet: Sheet1
PAX7-/MYOD+	Control AmNA	Anti-miR-33b	PAX7+/MYOD+	Control AmNA	Anti-miR-33b	PAX7+/MYOD-	Control AmNA	Anti-miR-33b
	11	3		14	15		6	10
	13	12		9	13		4	14
	10	4		12	14		0	17
	9	1		9	7		1	8
	6	4		5	7		3	8
	0	4		4	11		3	13
	10	0		15	8		5	16
	8	1		8	8		2	8
	6	0		5	6		2	11
	2	3		9	13		6	5
	5	3		16	17		7	5
	4	2		11	12		6	5
	6	0		14	11		8	28
	3	0		8	7		10	19
	2	1		10	15		11	29
	0	1		14	21		9	24
	0	3		10	19		10	25
	2	3		14	20		6	29
		0			23			39
		0			23			27
		0			19			23
