# Supplementary material for: MicroRNA-33 inhibition ameliorates muscular dystrophy by enhancing skeletal muscle regeneration
Source: EMBO Mol Med. 2025 Jul 23;17(8):1902–25. doi: 10.1038/s44321-025-00273-9 (PMC12340133; doi:10.1038/s44321-025-00273-9)
Supplement: Supplementary file 10 — Source data Fig. 8 [file 44321_2025_273_MOESM10_ESM.zip › Fig.8/Fig8-C/Fig8-C.xlsx]

## Sheet: Sheet1
			Control AmNA								Anti-miR-33b
<300	88	83	84	59	61	53		39	52	35	47	11	9	12
300-500	9	13	12	27	32	32		41	31	40	35	24	26	30
500-700	3	3	3	11	7	9		14	10	17	14	24	26	20
700-900	0	1	1	3	0	2		5	7	6	4	13	18	17
900-1100	0	0	0	0	0	2		1	0	2	0	12	9	6
1100-1300	0	0	0	0	0	0		0	0	0	0	6	7	8
>1300	0	0	0	0	0	0		0	0	0	0	10	5	7
