# Supplementary material for: MicroRNA-33 inhibition ameliorates muscular dystrophy by enhancing skeletal muscle regeneration
Source: EMBO Mol Med. 2025 Jul 23;17(8):1902–25. doi: 10.1038/s44321-025-00273-9 (PMC12340133; doi:10.1038/s44321-025-00273-9)
Supplement: Supplementary file 10 — Source data Fig. 8 [file 44321_2025_273_MOESM10_ESM.zip › Fig.8/Fig8-D/Fig8-E-5.xlsx]

## Sheet: Sheet1
Fibrotic area
	TA	Control AmNA	Anti-miR-33b		GAS	Control AmNA	Anti-miR-33b		Diaphragm	Control AmNA	Anti-miR-33b
		4.04738	1.29599			6.21688	3.3993			17.4279	13.9548
		5.93318	1.66297			5.81936	4.02901			14.0717	13.1523
		3.64116	1.7071			7.60602	4.16			26.7054	9.85325
		4.1551	3.33586			6.80491	2.6607			20.0782	9.78706
		4.55377	2.68356			8.91948	4.68145			17.5735	5.9531
		4.81541	2.96836			5.15206	4.83245			15.6018	9.93719
			2.35047				2.03476				8.14998
