# Supplementary material for: MicroRNA-33 inhibition ameliorates muscular dystrophy by enhancing skeletal muscle regeneration
Source: EMBO Mol Med. 2025 Jul 23;17(8):1902–25. doi: 10.1038/s44321-025-00273-9 (PMC12340133; doi:10.1038/s44321-025-00273-9)
Supplement: Supplementary file 10 — Source data Fig. 8 [file 44321_2025_273_MOESM10_ESM.zip › Fig.8/Fig8-B/Fig8-B-2.xlsx]

## Sheet: Sheet1
treadmill
	Distance				Control AmNA								Anti-miR-33b
	Before treatment		372	462	330	397	417	415		330	462	416	416	415	415	373
	After treatment		252	252	252	150	215	251		330	416	290	252	415	330	329
	Running time
	Before treatment		27	33	20	23	25	24		23	33	29	31	24	24	23
	After treatment		15	18	18	12	11	15		20	31	18	18	25	22	18
