# Supplementary material for: MicroRNA-33 inhibition ameliorates muscular dystrophy by enhancing skeletal muscle regeneration
Source: EMBO Mol Med. 2025 Jul 23;17(8):1902–25. doi: 10.1038/s44321-025-00273-9 (PMC12340133; doi:10.1038/s44321-025-00273-9)
Supplement: Supplementary file 11 — Source data Fig. 9 [file 44321_2025_273_MOESM11_ESM.zip]

Archive with 10 entries (7 files):
- Fig.9/
- __MACOSX/._Fig.9
- Fig.9/Fig9-G/
- __MACOSX/Fig.9/._Fig9-G
- Fig.9/Fig9-F/
- __MACOSX/Fig.9/._Fig9-F
- Fig.9/Fig9-G/Fig9-G.xlsx
- __MACOSX/Fig.9/Fig9-G/._Fig9-G.xlsx
- Fig.9/Fig9-F/Fig9-F.pdf
- __MACOSX/Fig.9/Fig9-F/._Fig9-F.pdf
