# Supplementary material for: MicroRNA-33 inhibition ameliorates muscular dystrophy by enhancing skeletal muscle regeneration
Source: EMBO Mol Med. 2025 Jul 23;17(8):1902–25. doi: 10.1038/s44321-025-00273-9 (PMC12340133; doi:10.1038/s44321-025-00273-9)
Supplement: Supplementary file 11 — Source data Fig. 9 [file 44321_2025_273_MOESM11_ESM.zip › Fig.9/Fig9-G/Fig9-G.xlsx]

## Sheet: Sheet1
Protein levels
iPS/DMD
	Control AmNA	Anti-miR-33b		Control AmNA	Anti-miR-33b		Control AmNA	Anti-miR-33b		Control AmNA	Anti-miR-33b
ABCA1	0.906614	1.41886	FST	0.93495	1.10091	CDK6	1.09688	2.33743	Utrophin	0.733133	1.38519
	1.09821	1.55582		1.05376	1.15378		1.02079	1.93807		1.06644	1.47061
	0.99518	1.30546		1.01129	1.39719		0.882327	1.42826		1.20043	1.59862
